# Supplementary material for: Dairy Cows Offered Fresh Chicory Instead of Ensiled Pasture during an Acute Heat Challenge Produced More Milk and Had Lower Body Temperatures
Source: Animals (Basel). 2023 Feb 27;13(5):867. doi: 10.3390/ani13050867 (PMC10000127; doi:10.3390/ani13050867)
Supplement: Supplementary file 1 [file animals-13-00867-s001.zip]

Archive with 1 entries (1 files):
- animals-2223806-supplementary.xlsx
