# Supplementary material for: Dairy Cows Offered Fresh Chicory Instead of Ensiled Pasture during an Acute Heat Challenge Produced More Milk and Had Lower Body Temperatures
Source: Animals (Basel). 2023 Feb 27;13(5):867. doi: 10.3390/ani13050867 (PMC10000127; doi:10.3390/ani13050867)
Supplement: Supplementary file 1 [file animals-13-00867-s001.zip › animals-2223806-supplementary.xlsx]

## Sheet: Sheet1
Blood parameters during selected periods of the experiment
		Feed			Amount			SED			p value
Pre-challenge		CH	PS		High	Low		Feed	Amount		Feed	Amount	Feed x Amount
	pH	7.41181	7.44152		7.44972	7.40361		0.0231914	0.0224347		0.173074	0.0685403	0.518813
	pCO2	45.9917	44.2616		42.7896	47.4637		4.25691	4.11802		0.565018	0.375022	0.182837
	pO2	61.1536	60.7319		55.0014	66.8841		24.9242	24.1109		0.945823	0.504361	0.286095
	CHCO3	29.1025	29.7517		29.5225	29.3318		1.69394	1.63867		0.827487	0.686727	0.100977
	BE-ecf	5.35766	6.11334		5.9471	5.52389		1.02312	0.982757		0.517058	0.559501	0.395168
	CSO2	73.964	73.2373		74.6671	72.5342		11.0028	10.6438		0.957598	0.994656	0.260217
	Na+	138.844	139.376		139.58	138.639		1.08159	1.0463		0.618797	0.358139	0.821635
	K+	4.35753	4.59332		4.55839	4.39246		0.191319	0.185077		0.256275	0.302274	0.349508
	Ca2+	1.16374	1.11826		1.15406	1.12794		0.0308835	0.0298758		0.193304	0.466981	0.420792
	Cl+	97.0085	99.6815		98.5446	98.1454		0.933034	0.912104		0.0131678	0.661198	0.996587
	CTCO2	29.0906	29.6441		29.3891	29.3456		1.67597	1.62129		0.869023	0.756601	0.10629
	Hct	25.5967	25.2881		25.6908	25.194		2.6192	2.53374		0.847889	0.733763	0.39085
	cHgb	9.23675	8.60668		8.68952	9.15391		0.399483	0.387406		0.132588	0.252482	0.940618
	BEb	4.73157	5.5252		5.43626	4.82052		0.812466	0.780415		0.394458	0.356347	0.410475
	Glu	3.4362	3.48346		3.48837	3.43129		0.102002	0.0955114		0.604372	0.570587	0.861701
	Lac	1.15696	1.22799		0.828101	1.55684		0.425896	0.412		0.92574	0.0947964	0.992606
	BUN	12.9221	11.5818		11.7086	12.7953		0.921323	0.891262		0.183242	0.173573	0.257413
	Urea	4.56714	4.11132		4.13896	4.5395		0.336199	0.32523		0.212459	0.172753	0.279946
	Crea	94.8957	109.604		101.881	102.619		5.61623	5.30842		0.0214841	0.873467	0.641982
	BHB	0.586297	0.648916		0.605767	0.629446		0.0614982	0.059652		0.291501	0.684024	0.456019
	NEFA	0.0918235	0.115588		0.0951689	0.112243		0.0156136	0.0151449		0.159527	0.279897	0.541688
	Protein	71.3372	69.0096		70.287	70.0598		2.4465	2.37306		0.329314	0.915425	0.58957
	UREA	4.59322	4.94897		4.71359	4.8286		0.350961	0.340425		0.321941	0.73882	0.975413
	Albumin	34.2206	34.0197		33.7732	34.4671		0.870292	0.844166		0.847617	0.41604	0.642873
	Globulin	37.1166	34.9899		36.5138	35.5927		2.83162	2.74661		0.430553	0.731199	0.54334
	AG	0.954363	0.990532		0.961304	0.983592		0.0724296	0.0702553		0.593446	0.74651	0.621968
	Haptoglobin	0.214714	0.223007		0.219096	0.218624		0.0083746	0.0081232		0.301285	0.967988	0.435371
	Glucose	3.04368	3.25683		3.20151	3.099		0.105976	0.102795		0.061685	0.328002	0.720664
	Phosphorous	1.78733	2.15018		1.91142	2.02608		0.183603	0.178091		0.076315	0.543596	0.269027
Heat challenge
	pH	7.45484	7.46463		7.45772	7.46174		0.0198683	0.0189539		0.531352	0.757909	0.053443
	pCO2	43.7776	40.3577		40.2117	43.9236		3.38441	3.22864		0.306548	0.264262	0.989137
	pO2	47.3787	55.7444		49.2946	53.8285		14.1118	13.4623		0.514782	0.70058	0.288246
	CHCO3	28.5997	29.1737		28.429	29.3444		0.648219	0.618386		0.362183	0.139233	0.223743
	BE-ecf	4.64334	5.43815		4.57041	5.51107		0.726192	0.69277		0.246145	0.162325	0.0677667
	CSO2	74.1989	75.7775		75.6392	74.3372		6.56468	6.26255		0.766725	0.864797	0.474311
	Na+	140.393	140.961		141.149	140.204		0.593185	0.565885		0.296376	0.119211	0.413261
	K+	4.84316	4.792		4.81124	4.82392		0.179146	0.170901		0.760112	0.952519	0.777092
	Ca2+	1.19564	1.14597		1.17903	1.16257		0.0248919	0.0237463		0.0744202	0.534783	0.220109
	Cl+	100.896	100.562		101.313	100.145		0.755396	0.72063		0.713468	0.12391	0.787009
	CTCO2	28.5281	29.0737		28.3757	29.2262		0.624152	0.595426		0.371467	0.153782	0.268208
	Hct	27.4029	26.5574		26.5091	27.4513		0.943961	0.900516		0.352675	0.314452	0.772286
	cHgb	9.35218	9.02449		9.03725	9.33943		0.321778	0.306969		0.298955	0.341681	0.834992
	BEb	4.28126	5.00167		4.23304	5.04989		0.672513	0.641562		0.253345	0.186534	0.0643014
	Glu	3.63744	3.81855		3.75098	3.70501		0.108663	0.103662		0.135323	0.603328	0.0994063
	Lac	0.747261	0.740846		0.804232	0.683875		0.187858	0.179212		0.997937	0.516056	0.829999
	BUN	9.87406	10.756		10.0309	10.5993		0.969195	0.924589		0.386879	0.549038	0.91277
	Urea	3.57421	3.83996		3.60805	3.80612		0.341893	0.326158		0.470484	0.561037	0.74122
	Crea	100.252	120.359		112.329	108.282		4.26616	4.06981		0.000144811	0.323575	0.717062
	BHB	0.467498	0.593168		0.53092	0.529747		0.0408007	0.0396793		0.00584961	0.975453	0.270619
	NEFA	0.0805344	0.0887298		0.0737482	0.0955161		0.0142904	0.0138976		0.611947	0.159099	0.0906552
	Protein	72.3709	68.2469		70.2127	70.4051		1.80235	1.75281		0.032378	0.943861	0.48129
	UREA	4.35617	4.79555		4.54768	4.60404		0.313242	0.304632		0.179249	0.862262	0.866241
	Albumin	33.9805	34.1151		33.6947	34.401		0.99336	0.966056		0.872516	0.470261	0.906419
	Globulin	38.3904	34.1318		36.518	36.0041		2.4623	2.39463		0.0944364	0.808906	0.572703
	AG	0.913527	1.00633		0.954753	0.965102		0.0694789	0.0675692		0.193524	0.871594	0.843467
	Haptoglobin	0.235204	0.222067		0.219284	0.237987		0.0106455	0.0103529		0.247884	0.0897507	0.855119
	Glucose	3.15691	3.42373		3.31743	3.26321		0.105009	0.102123		0.0237666	0.571363	0.406077
	Phosphorous	1.67615	2.09607		1.75289	2.01934		0.177629	0.172746		0.0332332	0.163765	0.113154
Pre-challenge to challenge
	pH	0.0239873	0.0259801		0.00338434	0.0465831		0.0326281	0.0315635		0.948171	0.157576	0.5384
	pCO2	-0.453705	-5.04173		-3.06993	-2.4255		6.42907	6.21931		0.534092	0.803986	0.391745
	pO2	-22.8893	-3.97856		-8.72814	-18.1397		26.5138	25.6487		0.504874	0.655412	0.623828
	CHCO3	-1.09234	-1.00628		-1.78089	-0.317725		1.83219	1.77241		0.868558	0.28673	0.12826
	BE-ecf	-1.72273	-0.883062		-1.97496	-0.630828		1.23105	1.18248		0.427903	0.195001	0.261984
	CSO2	-8.96115	0.152476		-5.00168	-3.80699		12.683	12.2692		0.531953	0.970513	0.428796
	Na+	1.68248	1.88262		1.97244	1.59267		1.29774	1.2554		0.840303	0.813304	0.698994
	K+	0.675039	0.248486		0.367229	0.556295		0.297421	0.287717		0.182888	0.445285	0.488038
	Ca2+	0.0365066	0.0312898		0.0344681	0.0333284		0.0388099	0.0375436		0.918746	0.982883	0.757818
	Cl+	4.98592	1.43877		3.96546	2.45922		1.19013	1.16344		0.0115395	0.273785	0.41213
	CTCO2	-1.06034	-0.988888		-1.65025	-0.398978		1.81052	1.75145		0.875076	0.341132	0.141016
	Hct	1.30037	0.974955		0.154242	2.12109		2.41606	2.33723		0.90586	0.363463	0.614707
	cHgb	-0.0423211	0.315817		0.0983381	0.175158		0.204073	0.197903		0.140299	0.815159	0.184645
	BEb	-1.42275	-0.689031		-1.7425	-0.369275		1.06222	1.02032		0.415688	0.139386	0.266509
	Glu	0.148746	0.29593		0.184543	0.260133		0.15795	0.147899		0.393909	0.767663	0.072488
	Lac	-0.140039	-0.505628		0.110628	-0.756295		0.454842	0.440001		0.493898	0.0711968	0.790222
	BUN	-2.20404	-0.884904		-1.32446	-1.76448		1.10341	1.06741		0.2694	0.598136	0.480249
	Urea	-0.705766	-0.292229		-0.409768	-0.588228		0.381183	0.368746		0.323003	0.531184	0.380893
	Crea	4.80095	10.8102		9.02641	6.58473		5.77187	5.45554		0.318289	0.638046	0.498424
	BHB	-0.119279	-0.061157		-0.0803867	-0.100049		0.0608055	0.0591342		0.358676	0.739722	0.930626
	NEFA	-0.0112683	-0.0266242		-0.0211809	-0.0167115		0.0174788	0.0169983		0.368575	0.832094	0.381349
	Protein	1.00853	-1.0459		-0.36432	0.326942		1.88044	1.82875		0.290673	0.714206	0.909723
	UREA	-0.236006	-0.141667		-0.153871	-0.223801		0.319351	0.310573		0.782701	0.817428	0.868547
	Albumin	-0.240624	0.0900411		-0.0840912	-0.0664912		0.607427	0.590732		0.610709	0.997059	0.631407
	Globulin	1.24915	-1.13594		-0.280229	0.393433		1.7082	1.66125		0.18397	0.68793	0.963037
	AG	-0.0400197	0.0249991		0.00287412	-0.0178947		0.044529	0.0433051		0.170288	0.625605	0.759041
	Haptoglobin	0.0204146	-0.00179551		-0.000688482	0.0193075		0.0129236	0.0125684		0.1038	0.138552	0.474923
	Glucose	0.112917	0.163358		0.112291	0.163985		0.102049	0.0992439		0.637574	0.628167	0.601795
	Phosphorous	-0.104923	0.0163553		-0.0863874	-0.00218025		0.154793	0.150538		0.439035	0.587804	0.887355
Heat challenge (H2) to recovery (R2)
	pH	0.0187907	0.00881123		0.0244167	0.00318523		0.0338484	0.0318001		0.745917	0.509342	0.706568
	pCO2	-5.89088	-1.76863		-2.69167	-4.96784		4.49576	4.22371		0.406206	0.588309	0.517436
	pO2	24.14	35.3598		38.9167	20.5832		25.899	24.3318		0.631249	0.466743	0.751441
	CHCO3	-0.56243	-1.08991		-0.658333	-0.994004		0.957114	0.899195		0.540427	0.703964	0.523205
	BE-ecf	-0.195357	-0.975411		-0.275	-0.895768		1.00752	0.946548		0.409282	0.512753	0.506751
	CSO2	5.867	10.8009		9.35833	7.30953		11.0518	10.383		0.610634	0.855251	0.588683
	Na+	-2.53769	-2.26614		-2.66667	-2.13717		1.22744	1.15317		0.858688	0.656702	0.788908
	K+	-0.465233	-0.464366		-0.4	-0.529599		0.220271	0.206942		0.967833	0.534015	0.64078
	Ca2+	-0.0393338	-0.0422575		-0.0191667	-0.0624247		0.03472	0.032619		0.934131	0.20309	0.836857
	Cl+	-2.44896	-1.30922		-2	-1.75818		0.958136	0.900156		0.300139	0.807917	0.334212
	CTCO2	-0.621718	-1.1405		-0.766667	-0.99555		0.951839	0.89424		0.546148	0.791569	0.55022
	Hct	-1.93446	-1.89481		-1.83333	-1.99594		0.678808	0.637731		0.832707	0.822543	0.227853
	cHgb	-0.697871	-0.67743		-0.658333	-0.716967		0.229154	0.215287		0.846413	0.802677	0.40994
	BEb	-0.104932	-0.847028		-0.183333	-0.768627		0.944616	0.887454		0.401851	0.510193	0.494128
	Glu	-0.375281	-0.44037		-0.391667	-0.423984		0.103971	0.0976798		0.605282	0.757954	0.435521
	Lac	-0.538699	-0.663597		-0.625	-0.577296		0.231783	0.217757		0.528811	0.842774	0.429356
	BUN	-1.03726	-1.64851		-1	-1.68578		1.16916	1.09841		0.645489	0.546808	0.713283
	Urea	-0.417649	-0.632962		-0.391667	-0.658944		0.397698	0.373632		0.628183	0.489228	0.762365
	Crea	-8.98219	-11.5077		-13.1667	-7.32324		4.82063	4.52892		0.520097	0.222802	0.393447
	BHB	0.0532806	-0.00860718		-0.00325523	0.0479287		0.0654208	0.0645905		0.285338	0.543799	0.131043
	NEFA	0.00821471	0.00898389		0.009189	0.00800959		0.0105904	0.010456		0.866057	0.998794	0.316446
	Protein	-4.29053	-1.27788		-2.51085	-3.05756		1.50429	1.4852		0.0528655	0.78306	0.428454
	UREA	-0.367655	-0.311211		-0.406989	-0.271876		0.317515	0.313485		0.90954	0.721851	0.530388
	Albumin	-1.21192	-0.506867		-0.653254	-1.06554		0.740394	0.730997		0.363758	0.558928	0.794785
	Globulin	-3.0786	-0.771011		-1.85759	-1.99202		1.4805	1.46171		0.11703	0.989002	0.352426
	AG	0.042549	0.0175576		0.0324284	0.0276782		0.0518193	0.0511616		0.58367	0.857765	0.436786
	Haptoglobin	0.0151915	0.00209127		0.0119936	0.00528914		0.0128567	0.0126936		0.29392	0.552028	0.503718
	Glucose	-0.36588	-0.485501		-0.447735	-0.403646		0.147695	0.145821		0.44554	0.73588	0.730228
	Phosphorous	0.0661054	-0.0236202		0.0593395	-0.0168542		0.107935	0.106565		0.408054	0.469172	0.845489
Pre-challenge to recovery (R2)
	pH	0.0524997	0.0475531		0.0325274	0.0675255		0.0375796	0.0355487		0.885092	0.336229	0.943257
	pCO2	-6.30747	-8.16558		-7.26038	-7.21267		4.84141	4.57977		0.87283	0.8222	0.21511
	pO2	-0.915993	28.5207		27.5333	0.071389		37.1382	35.1312		0.461863	0.414057	0.726911
	CHCO3	-1.57965	-2.58247		-3.26479	-0.89733		1.79405	1.69709		0.814432	0.107162	0.0581327
	BE-ecf	-1.14431	-2.87583		-3.24336	-0.776777		1.53149	1.38236		0.4293	0.0742854	0.106039
	CSO2	-1.67082	14.8228		7.81136	5.34061		17.6452	16.6916		0.41268	0.810546	0.57622
	Na+	-0.849336	-1.6775		-2.41574	-0.111096		1.03059	0.974893		0.497567	0.027933	0.323726
	K+	0.244231	-0.217308		-0.0288462	0.0557692		0.267387	0.252937		0.151751	0.598243	0.245834
	Ca2+	-0.000791367	-0.0330576		0.00334532	-0.0371942		0.0238577	0.0225684		0.274777	0.128627	0.345907
	Cl+	2.69357	-0.579901		1.38221	0.731466		0.827254	0.795599		0.00356582	0.529019	0.43544
	CTCO2	-1.62561	-2.65812		-3.26473	-1.019		1.7729	1.67708		0.793836	0.118401	0.061182
	Hct	-0.469424	-1.1205		-2.52698	0.93705		2.71824	2.57134		0.9171	0.155847	0.333254
	cHgb	-0.670882	-0.533611		-0.743344	-0.461148		0.328584	0.323107		0.552655	0.366872	0.409507
	BEb	-0.803476	-2.4481		-2.83183	-0.419747		1.2778	1.15337		0.36526	0.0459492	0.108064
	Glu	-0.0702952	-0.171679		-0.203321	-0.0386531		0.100983	0.0919231		0.244667	0.110905	0.743382
	Lac	-0.399217	-1.10535		-0.452524	-1.05204		0.341501	0.323045		0.0994621	0.129136	0.201583
	BUN	-4.57208	-2.91049		-3.364	-4.11857		0.89609	0.847664		0.0998539	0.343544	0.592868
	Urea	-1.48077	-1.04231		-1.05385	-1.46923		0.318675	0.301453		0.21037	0.166792	0.583566
	Crea	4.16854	1.51685		2.48315	3.20225		5.20882	4.98754		0.578024	0.892345	0.51827
	BHB	-0.0646565	-0.0582645		-0.0830346	-0.0398863		0.0833726	0.0817966		0.899653	0.683912	0.159821
	NEFA	-0.00348271	-0.0215109		-0.0129792	-0.0120144		0.0129338	0.0126893		0.171646	0.948757	0.889347
	Protein	-3.28083	-2.2876		-2.76724	-2.80119		2.26666	2.22381		0.617345	0.97966	0.605126
	UREA	-0.591655	-0.352474		-0.565612	-0.378517		0.324251	0.318122		0.575841	0.626191	0.246481
	Albumin	-1.44752	-0.348948		-0.633193	-1.16327		0.746278	0.732172		0.164201	0.455682	0.640095
	Globulin	-1.83331	-1.93865		-2.13404	-1.63791		1.94669	1.9099		0.972304	0.750795	0.437059
	AG	0.00255266	0.0433582		0.0377842	0.0081267		0.0525312	0.0515382		0.502994	0.522425	0.34523
	Haptoglobin	0.0358111	0.00252887		0.0133565	0.0249834		0.0149077	0.0146259		0.0268136	0.487102	0.281259
	Glucose	-0.256328	-0.353848		-0.348729	-0.261447		0.136193	0.133619		0.469828	0.517673	0.94507
	Phosphorous	-0.0488538	-0.105544		-0.0820426	-0.0723549		0.144491	0.141759		0.671361	0.962353	0.794883
